# Supplementary material for: ﻿Cave-inhabiting Cheliferidae (Arachnida, Pseudoscorpiones) from Thailand, with description of four new species of Metachelifer Redikorzev
Source: Zookeys. 2022 Jun 3;1103:171–88. doi: 10.3897/zookeys.1103.78808 (PMC9848908; doi:10.3897/zookeys.1103.78808)
Supplement: XML Treatment for Metachelifer [file zookeys.1103.78808-treatment1.xml]

<!DOCTYPE tp:taxon-treatment
  PUBLIC "-//TaxonX//DTD Taxonomic Treatment Publishing DTD v0 20100105//EN" "tax-treatment-NSO.dtd">
<tp:taxon-treatment xmlns:tp="http://www.plazi.org/taxpub"><tp:treatment-meta><kwd-group><label>Taxon classification</label><kwd>
                <named-content content-type="kingdom">Animalia</named-content>
              </kwd><kwd>
                <named-content content-type="order">Pseudoscorpiones</named-content>
              </kwd><kwd>
                <named-content content-type="family">Cheliferidae</named-content>
              </kwd></kwd-group><mixed-citation publication-type="journal"><person-group><name><surname>Li</surname><given-names>Yun-Chun</given-names></name><name><surname>Shi</surname><given-names>Ai-Min</given-names></name></person-group><article-title>﻿Cave-inhabiting <tp:taxon-name><tp:taxon-name-part taxon-name-part-type="family">Cheliferidae</tp:taxon-name-part></tp:taxon-name> (<tp:taxon-name><tp:taxon-name-part taxon-name-part-type="class">Arachnida</tp:taxon-name-part></tp:taxon-name>, <tp:taxon-name><tp:taxon-name-part taxon-name-part-type="order">Pseudoscorpiones</tp:taxon-name-part></tp:taxon-name>) from Thailand, with description of four new species of <italic><tp:taxon-name><tp:taxon-name-part taxon-name-part-type="genus" reg="Metachelifer">Metachelifer</tp:taxon-name-part></tp:taxon-name></italic> Redikorzev</article-title><source>Zookeys</source><day>03</day><month>06</month><year>2022</year><volume>1103</volume><fpage>171</fpage><lpage>188</lpage><pub-id pub-id-type="doi">10.3897/zookeys.1103.78808</pub-id></mixed-citation></tp:treatment-meta><tp:nomenclature><label>﻿</label><tp:taxon-name>
              <object-id xmlns:xlink="http://www.w3.org/1999/xlink" content-type="arpha" xlink:type="simple">77077E5B-0AE8-514D-ACFA-38A4C3A10EF4</object-id>
              <tp:taxon-name-part taxon-name-part-type="genus" reg="Metachelifer">Metachelifer</tp:taxon-name-part>
            </tp:taxon-name><tp:taxon-authority>Redikorzev, 1938</tp:taxon-authority><tp:nomenclature-citation-list><tp:nomenclature-citation><tp:taxon-name>
                  <tp:taxon-name-part taxon-name-part-type="genus" reg="Metachelifer">Metachelifer</tp:taxon-name-part>
                </tp:taxon-name><comment>Redikorzev, 1938: 108.</comment></tp:nomenclature-citation></tp:nomenclature-citation-list></tp:nomenclature><tp:treatment-sec sec-type="type species" id="SECID0EVGAC"><title>Type species.</title><p><italic><tp:taxon-name><tp:taxon-name-part taxon-name-part-type="genus" reg="Metachelifer">Metachelifer</tp:taxon-name-part><tp:taxon-name-part taxon-name-part-type="species" reg="duboscqui">duboscqui</tp:taxon-name-part></tp:taxon-name></italic> Redikorzev, 1938, by monotypy.</p></tp:treatment-sec></tp:taxon-treatment>
