# Supplementary material for: ﻿Cave-inhabiting Cheliferidae (Arachnida, Pseudoscorpiones) from Thailand, with description of four new species of Metachelifer Redikorzev
Source: Zookeys. 2022 Jun 3;1103:171–88. doi: 10.3897/zookeys.1103.78808 (PMC9848908; doi:10.3897/zookeys.1103.78808)
Supplement: XML Treatment for Metachelifer cheni [file zookeys.1103.78808-treatment2.xml]

<!DOCTYPE tp:taxon-treatment
  PUBLIC "-//TaxonX//DTD Taxonomic Treatment Publishing DTD v0 20100105//EN" "tax-treatment-NSO.dtd">
<tp:taxon-treatment xmlns:tp="http://www.plazi.org/taxpub"><tp:treatment-meta><kwd-group><label>Taxon classification</label><kwd>
                <named-content content-type="kingdom">Animalia</named-content>
              </kwd><kwd>
                <named-content content-type="order">Pseudoscorpiones</named-content>
              </kwd><kwd>
                <named-content content-type="family">Cheliferidae</named-content>
              </kwd></kwd-group><mixed-citation publication-type="journal"><person-group><name><surname>Li</surname><given-names>Yun-Chun</given-names></name><name><surname>Shi</surname><given-names>Ai-Min</given-names></name></person-group><article-title>﻿Cave-inhabiting <tp:taxon-name><tp:taxon-name-part taxon-name-part-type="family">Cheliferidae</tp:taxon-name-part></tp:taxon-name> (<tp:taxon-name><tp:taxon-name-part taxon-name-part-type="class">Arachnida</tp:taxon-name-part></tp:taxon-name>, <tp:taxon-name><tp:taxon-name-part taxon-name-part-type="order">Pseudoscorpiones</tp:taxon-name-part></tp:taxon-name>) from Thailand, with description of four new species of <italic><tp:taxon-name><tp:taxon-name-part taxon-name-part-type="genus" reg="Metachelifer">Metachelifer</tp:taxon-name-part></tp:taxon-name></italic> Redikorzev</article-title><source>Zookeys</source><day>03</day><month>06</month><year>2022</year><volume>1103</volume><fpage>171</fpage><lpage>188</lpage><pub-id pub-id-type="doi">10.3897/zookeys.1103.78808</pub-id></mixed-citation></tp:treatment-meta><tp:nomenclature><label>﻿</label><tp:taxon-name>
              <object-id xmlns:xlink="http://www.w3.org/1999/xlink" content-type="arpha" xlink:type="simple">09CC55CD-24C0-5AC0-A2D7-25A1FC04D01D</object-id>
              <tp:taxon-name-part taxon-name-part-type="genus" reg="Metachelifer">Metachelifer</tp:taxon-name-part>
              <tp:taxon-name-part taxon-name-part-type="species" reg="cheni">cheni</tp:taxon-name-part>
              <object-id xmlns:xlink="http://www.w3.org/1999/xlink" content-type="zoobank" xlink:type="simple">http://zoobank.org/06F1B0AB-CAE5-461F-A445-53C976611A5C</object-id>
            </tp:taxon-name><tp:taxon-status xmlns:xlink="http://www.w3.org/1999/xlink" xlink:type="simple">sp. nov.</tp:taxon-status><xref ref-type="fig" rid="F1">Figs 1</xref><xref ref-type="fig" rid="F5">, 5A, B</xref></tp:nomenclature><tp:treatment-sec sec-type="type material" id="SECID0ELCAE"><title>Type material.</title><p><bold><italic>Holotype</italic></bold> male: Thailand, Nakhon Ratchasima Province, Pak Chong district, Musee Village, Wat Dewaroop Song Cave 3, <named-content xmlns:xlink="http://www.w3.org/1999/xlink" content-type="dwc:verbatimCoordinates" xlink:type="simple"><named-content content-type="geo-json" specific-use="{&#34;type&#34;:&#34;Point&#34;,&#34;coordinates&#34;:[101.400817,14.561900]}" id="NCID0EZCAE" xlink:type="simple">14°33.714'N, 101°24.049'E</named-content></named-content>, 402 m a.s.l., 24 Oct. 2014, Yun-Chun Li and Zhi-Gang Chen leg., in <abbrev xmlns:xlink="http://www.w3.org/1999/xlink" xlink:title="Museum of China West Normal University" id="ABBRID0E5CAE" xlink:type="simple">MCWNU</abbrev> (Ms20141014-01). <bold><italic>Paratypes</italic></bold>: 3 males, 7 females, 7 tritonymphs, collected with the holotype, in <abbrev xmlns:xlink="http://www.w3.org/1999/xlink" xlink:title="Museum of China West Normal University" id="ABBRID0EFDAE" xlink:type="simple">MCWNU</abbrev> (Ms20141014-01); 1 male, 2 females, 1 tritonymph, collected with the holotype, in <named-content xmlns:xlink="http://www.w3.org/1999/xlink" content-type="dwc:institutional_code" xlink:title="Muséum national d’Histoire naturelle" xlink:href="http://grbio.org/institution/museum-national-dhistoire-naturelle-2" xlink:type="simple">MNHN</named-content>.</p></tp:treatment-sec><tp:treatment-sec sec-type="diagnosis" id="SECID0ENDAE"><title>Diagnosis.</title><p>Troglobiont habitus. This new species is distinguished from other members of the genus <italic><tp:taxon-name><tp:taxon-name-part taxon-name-part-type="genus" reg="Metachelifer">Metachelifer</tp:taxon-name-part></tp:taxon-name></italic> by the following combination of characters: carapace with 100–101 setae; coxal sac occupying 1/2 of coxal length; male anterior genital operculum without tubular setae; female anterior genital operculum with 31 setae (24 of them tubular) and two lyrifissures; posterior operculum with 12 setae, without lyrifissures.</p></tp:treatment-sec><tp:treatment-sec sec-type="etymology" id="SECID0E1DAE"><title>Etymology.</title><p>Latinized adjective, derived from the last name of the collector, Zhi-Gang Chen.</p></tp:treatment-sec><tp:treatment-sec sec-type="description" id="SECID0E6DAE"><title>Description.</title><p><bold>Adult male</bold> (Fig. <xref ref-type="fig" rid="F5">5A</xref>). Carapace, pedipalps and tergites I–III brown, remaining parts yellowish brown (Fig. <xref ref-type="fig" rid="F5">5A</xref>).</p><p><bold><italic>Carapace</italic></bold> (Fig. <xref ref-type="fig" rid="F1">1A</xref>): 1.14–1.16 × longer than broad, with a pair of well-developed eyes, length of eyes 0.09 mm, breadth 0.03 mm, carapace surface evenly and strongly granular. Median and posterior furrows prominent, regularly granular. Dorsal setae of carapace, borne on larger but relatively inconspicuous tubercles. With 100–101 denticuloclavate setae, including 8 on anterior margin and 11–12 on posterior margin. <bold><italic>Coxae</italic></bold>: manducatory process with 4 setae (1 long apical, 2 rather short subapical setae, and 1 suboral seta at base of medial margin). Pedipalpal coxa with 10 (non-denticulate) + 7–8 (denticulate) setae, coxa I 14–16, II 15, III 18–19, IV with an anterolateral process and 30–36 setae. Coxal sac occupying only 1/2 of coxal length, atrium well developed (Fig. <xref ref-type="fig" rid="F1">1E</xref>). <bold><italic>Chelicera</italic></bold> (Fig. <xref ref-type="fig" rid="F1">1B</xref>): 1.85–1.91 × longer than broad, hand with 5 setae and 1 lyrifissure dorsally, movable finger with 1 submedial seta (1 specimen with 2 submedial setae) and 2–3 teeth (Fig. <xref ref-type="fig" rid="F1">1B</xref>). Galea with a short, broad stump on left chelicera (clearly broken). Serrula exterior with about 21–22 blades. Rallum with 3 blades, anterior 1 weakly denticulate distally. <bold><italic>Pedipalp</italic></bold> (Fig. <xref ref-type="fig" rid="F1">1F–H</xref>): all segments with well-developed granulations, except for chelal fingers, which are smooth; dorsal setae short and prominently denticuloclavate. Trochanter 1.92–1.95 ×, femur 6.55–6.57 ×, patella 5.29–5.33 × longer than broad. Femur 1.13–1.14 × longer than patella. Chela with pedicel 6.10–6.12 ×, hand with pedicel 3.06–3.08 × longer than broad; movable chelal finger 1.03–1.04 × longer than hand with pedicel length. Fixed finger with 64–66 small cusped teeth, movable finger with 63–65 teeth; venom apparatus present in both chelal fingers very short (Fig. <xref ref-type="fig" rid="F1">1G</xref>). Fixed chelal finger with 8 trichobothria and movable finger with 4, <italic><abbrev xmlns:xlink="http://www.w3.org/1999/xlink" xlink:title="exterior basal" id="ABBRID0EYFAE" xlink:type="simple">eb</abbrev></italic>-<italic><abbrev xmlns:xlink="http://www.w3.org/1999/xlink" xlink:title="exterior sub-basal" id="ABBRID0E4FAE" xlink:type="simple">esb</abbrev></italic> (retrolateral view) and <italic><abbrev xmlns:xlink="http://www.w3.org/1999/xlink" xlink:title="interior basal" id="ABBRID0ECGAE" xlink:type="simple">ib</abbrev>-<abbrev xmlns:xlink="http://www.w3.org/1999/xlink" xlink:title="interior sub-basal" id="ABBRID0EGGAE" xlink:type="simple">isb</abbrev></italic> (dorsal view) at the base of the fixed finger; <italic><abbrev xmlns:xlink="http://www.w3.org/1999/xlink" xlink:title="exterior sub-terminal" id="ABBRID0ELGAE" xlink:type="simple">est</abbrev></italic> in finger middle, <italic><abbrev xmlns:xlink="http://www.w3.org/1999/xlink" xlink:title="exterior terminal" id="ABBRID0EQGAE" xlink:type="simple">et</abbrev></italic> distinctly closer to fingertip than to <italic><abbrev xmlns:xlink="http://www.w3.org/1999/xlink" xlink:title="interior terminal" id="ABBRID0EVGAE" xlink:type="simple">it</abbrev></italic>; on movable finger, <italic><abbrev xmlns:xlink="http://www.w3.org/1999/xlink" xlink:title="sub-terminal" id="ABBRID0E1GAE" xlink:type="simple">st</abbrev></italic> nearer to <italic><abbrev xmlns:xlink="http://www.w3.org/1999/xlink" xlink:title="sub-basal" id="ABBRID0E6GAE" xlink:type="simple">sb</abbrev></italic> than to <italic>t.</italic><bold><italic>Opisthosoma</italic></bold>: tergal chaetotaxy (I–XI): 10: 12: 13: 14: 16: 16: 14: 19: 19: 15: 12; sternal chaetotaxy (IV–XI): 2 × 2 + 9: 11: 12: 12: 10: 14: 10: 9; anal cone with 2 dorsal and 2 ventral setae. Tergite XI with 2 tactile setae. Anterior genital operculum with 73–74 setae and 2 lyrifissures; posterior operculum with 16–17 setae, 7–8 lyrifissures (Fig. <xref ref-type="fig" rid="F1">1I</xref>). Structure of male genitalia as illustrated (Fig. <xref ref-type="fig" rid="F1">1J</xref>); eversible sacs large; apodeme of eversible sac and lateral apodeme well developed. <bold><italic>Legs</italic></bold> (Figs <xref ref-type="fig" rid="F1">1C–D</xref>): Leg I: surface with weak scale-like sculpture, trochanter 1.24–1.25 ×, femur 1.76–1.78 × longer than deep and 0.51–0.53 × longer than patella; patella 4.21–4.24 ×, tibia 5.90–5.93 ×, tarsus 5.11–5.16 × longer than deep, subterminal seta simple, claws modified and asymmetrical, lateral claw shorter than mesal one (Fig. <xref ref-type="fig" rid="F1">1C</xref>). Leg IV: trochanter 1.94–1.95 ×, femoropatella 4.91–4.95 ×, tibia 9.20–9.23 × longer than deep and tarsus 8.00–8.05 × longer than deep. Arolia on legs I and IV shorter than claws (Fig. <xref ref-type="fig" rid="F1">1C, D</xref>).</p><fig id="F1" position="float" orientation="portrait"><object-id xmlns:xlink="http://www.w3.org/1999/xlink" content-type="doi" xlink:type="simple">10.3897/zookeys.1103.78808.figure1</object-id><object-id xmlns:xlink="http://www.w3.org/1999/xlink" content-type="arpha" xlink:type="simple">466C7C00-1C4C-5B12-A48B-AE01575FECDF</object-id><label>Figure 1.</label><caption><p><italic><tp:taxon-name><tp:taxon-name-part taxon-name-part-type="genus" reg="Metachelifer">Metachelifer</tp:taxon-name-part><tp:taxon-name-part taxon-name-part-type="species" reg="cheni">cheni</tp:taxon-name-part></tp:taxon-name></italic> sp. nov., holotype male (<bold>A–J</bold>) and paratype female (<bold>K</bold>) <bold>A</bold> carapace <bold>B</bold> left chelicera <bold>C</bold> right leg I, lateral view <bold>D</bold> right leg IV, lateral view <bold>E</bold> coxa IV, ventral view <bold>F</bold> palp (minus chela) <bold>G</bold> chela, retrolateral view <bold>H</bold> chela, dorsal view <bold>I</bold> male genital area <bold>J</bold> male genitalia, dorsal view <bold>K</bold> female genital area. Scale bars: 0.50 mm.</p></caption><graphic xmlns:xlink="http://www.w3.org/1999/xlink" xlink:href="zookeys-1103-171_article-78808__-g001.jpg" position="float" orientation="portrait" xlink:type="simple" id="oo_691634.jpg"><uri content-type="original_file" xlink:type="simple">https://binary.pensoft.net/fig/691634</uri></graphic></fig><p><bold>Adult female</bold> (Fig. <xref ref-type="fig" rid="F5">5B</xref>). Mostly the same as the holotype.</p><p><bold><italic>Carapace</italic></bold>: slightly longer than broad (1.12–1.13 ×), anterior margin with 6 setae, posterior margin with 12–13 setae. Well-developed paramedian impressions behind eyes as in male. <bold><italic>Coxae</italic></bold>: pedipalpal coxa with 14 setae, coxa I 12–15, II 19–21, III 22–25, IV 33–38. <bold><italic>Chelicera</italic></bold>: 1.98–2.01 × longer than broad, movable finger with 3 teeth. <bold><italic>Pedipalp</italic></bold>: trochanter 2.07–2.09 × longer than broad, femur 6.46–6.48 × longer than broad, patella 5.11–5.15 × longer than broad, femur 1.12–1.13 × longer than patella. Chela with pedicel 5.53–5.56 × longer than broad, hand with pedicel 2.82–2.84 × longer than broad; movable finger 1.02–1.03 × longer than hand with pedicel length. <bold><italic>Opisthosoma</italic></bold>: tergal chaetotaxy (I–XI): 11: 14: 13: 14: 16: 18: 18: 18: 18: 16: 9; sternal chaetotaxy (IV–XI): 2 × 1 + 9: 15: 12: 13: 11: 14: 14: 7; anal cone with 2 dorsal and 2 ventral setae. Anterior genital operculum with 31 setae (24 of them tubular) and 2 lyrifissures; posterior operculum with 12 setae, without lyrifissures (Fig. <xref ref-type="fig" rid="F1">1K</xref>). Sternites with 2 lateral cribriform plates.</p></tp:treatment-sec><tp:treatment-sec sec-type="description" id="SECID0EQKAE"><title>Dimensions</title><p><bold>(length/width or, in the case of the legs, length/depth in mm). Males</bold> (females in parentheses): body length 2.52–2.74 (3.70–3.92). Carapace 0.96–0.98/0.84–0.86 (1.05–1.09/0.94–0.96). Pedipalp: trochanter 0.50–0.52/0.26–0.27 (0.58–0.60/0.28–0.29), femur 1.44–1.46/0.22–0.23 (1.55–1.58/0.24–0.25), patella 1.27–1.29/0.24–0.25 (1.38–1.41/0.27–0.28), hand with pedicel 0.95–0.97/0.31–0.32 (1.07–1.10/0.38–0.39), length of movable chelal finger 0.98–0.99 (1.09–1.11), chela 1.89–1.93/0.31–0.32 (2.10–2.13/0.38–0.39). Chelicera: 0.24–0.26/0.13–0.14 (0.26–0.28/0.14–0.15). Leg I: trochanter 0.21–0.22/0.17–0.18 (0.25–0.26/0.18–0.19), femur 0.30–0.32/0.17–0.18 (0.35–0.37/0.17–0.18), patella 0.59–0.61/0.14–0.15 (0.61–0.65/0.15–0.16), tibia 0.59–0.60/0.10–0.11 (0.65–0.66/0.10–0.11), tarsus 0.46–0.49/0.09–0.10 (0.65–0.67/0.10–0.11). Leg IV: trochanter 0.33–0.34/0.17–0.18 (0.35–0.37/0.23–0.24), femoropatella 1.08–1.10/0.22–0.23 (1.06–1.09/0.25–0.26), tibia 0.92–0.95/0.10–0.11 (0.98–0.99/0.12–0.13), tarsus 0.64–0.65/0.08–0.09 (0.65–0.68/0.09–0.10).</p></tp:treatment-sec><tp:treatment-sec sec-type="distribution" id="SECID0EYKAE"><title>Distribution.</title><p>Thailand (Nakhon Ratchasima).</p></tp:treatment-sec><tp:treatment-sec><!--Section generated to contain objects referenced in tp:taxon-treatment.--><fig id="F5" position="float" orientation="portrait"><object-id xmlns:xlink="http://www.w3.org/1999/xlink" content-type="doi" xlink:type="simple">10.3897/zookeys.1103.78808.figure5</object-id><object-id xmlns:xlink="http://www.w3.org/1999/xlink" content-type="arpha" xlink:type="simple">3AEBE8E5-4B86-5E35-A2D3-2BA0991157A4</object-id><label>Figure 5.</label><caption><p><bold>A, B</bold><italic><tp:taxon-name><tp:taxon-name-part taxon-name-part-type="genus" reg="Metachelifer">Metachelifer</tp:taxon-name-part><tp:taxon-name-part taxon-name-part-type="species" reg="cheni">cheni</tp:taxon-name-part></tp:taxon-name></italic> sp. nov., dorsal views <bold>A</bold> holotype male <bold>B</bold> paratype female <bold>C, D</bold><italic><tp:taxon-name><tp:taxon-name-part taxon-name-part-type="genus" reg="Metachelifer">M.</tp:taxon-name-part><tp:taxon-name-part taxon-name-part-type="species" reg="mahnerti">mahnerti</tp:taxon-name-part></tp:taxon-name></italic> sp. nov., dorsal views <bold>C</bold> holotype male <bold>D</bold> paratype female. Scale bar: 1.00 mm (<bold>A–D</bold>).</p></caption><graphic xmlns:xlink="http://www.w3.org/1999/xlink" xlink:href="zookeys-1103-171_article-78808__-g005.jpg" position="float" orientation="portrait" xlink:type="simple" id="oo_691638.jpg"><uri content-type="original_file" xlink:type="simple">https://binary.pensoft.net/fig/691638</uri></graphic></fig></tp:treatment-sec></tp:taxon-treatment>
