# Supplementary material for: ﻿Cave-inhabiting Cheliferidae (Arachnida, Pseudoscorpiones) from Thailand, with description of four new species of Metachelifer Redikorzev
Source: Zookeys. 2022 Jun 3;1103:171–88. doi: 10.3897/zookeys.1103.78808 (PMC9848908; doi:10.3897/zookeys.1103.78808)
Supplement: XML Treatment for Metachelifer thailandicus [file zookeys.1103.78808-treatment5.xml]

<!DOCTYPE tp:taxon-treatment
  PUBLIC "-//TaxonX//DTD Taxonomic Treatment Publishing DTD v0 20100105//EN" "tax-treatment-NSO.dtd">
<tp:taxon-treatment xmlns:tp="http://www.plazi.org/taxpub"><tp:treatment-meta><kwd-group><label>Taxon classification</label><kwd>
                <named-content content-type="kingdom">Animalia</named-content>
              </kwd><kwd>
                <named-content content-type="order">Pseudoscorpiones</named-content>
              </kwd><kwd>
                <named-content content-type="family">Cheliferidae</named-content>
              </kwd></kwd-group><mixed-citation publication-type="journal"><person-group><name><surname>Li</surname><given-names>Yun-Chun</given-names></name><name><surname>Shi</surname><given-names>Ai-Min</given-names></name></person-group><article-title>﻿Cave-inhabiting <tp:taxon-name><tp:taxon-name-part taxon-name-part-type="family">Cheliferidae</tp:taxon-name-part></tp:taxon-name> (<tp:taxon-name><tp:taxon-name-part taxon-name-part-type="class">Arachnida</tp:taxon-name-part></tp:taxon-name>, <tp:taxon-name><tp:taxon-name-part taxon-name-part-type="order">Pseudoscorpiones</tp:taxon-name-part></tp:taxon-name>) from Thailand, with description of four new species of <italic><tp:taxon-name><tp:taxon-name-part taxon-name-part-type="genus" reg="Metachelifer">Metachelifer</tp:taxon-name-part></tp:taxon-name></italic> Redikorzev</article-title><source>Zookeys</source><day>03</day><month>06</month><year>2022</year><volume>1103</volume><fpage>171</fpage><lpage>188</lpage><pub-id pub-id-type="doi">10.3897/zookeys.1103.78808</pub-id></mixed-citation></tp:treatment-meta><tp:nomenclature><label>﻿</label><tp:taxon-name>
              <object-id xmlns:xlink="http://www.w3.org/1999/xlink" content-type="arpha" xlink:type="simple">40D47B5E-2460-598C-B31F-4A053AC293DE</object-id>
              <tp:taxon-name-part taxon-name-part-type="genus" reg="Metachelifer">Metachelifer</tp:taxon-name-part>
              <tp:taxon-name-part taxon-name-part-type="species" reg="thailandicus">thailandicus</tp:taxon-name-part>
              <object-id xmlns:xlink="http://www.w3.org/1999/xlink" content-type="zoobank" xlink:type="simple">http://zoobank.org/5DD71EBC-2ECC-4EF9-9DF3-AA9D1E9045DD</object-id>
            </tp:taxon-name><tp:taxon-status xmlns:xlink="http://www.w3.org/1999/xlink" xlink:type="simple">sp. nov.</tp:taxon-status><xref ref-type="fig" rid="F4">Figs 4</xref><xref ref-type="fig" rid="F6">, 6C, D</xref></tp:nomenclature><tp:treatment-sec sec-type="type material" id="SECID0EHAAG"><title>Type material.</title><p><bold><italic>Holotype</italic></bold> male: Thailand, Tak Province, Phop Phra district, Mae Ku subdistrict, Tham Sua Yai Cave, <named-content xmlns:xlink="http://www.w3.org/1999/xlink" content-type="dwc:verbatimCoordinates" xlink:type="simple"><named-content content-type="geo-json" specific-use="{&#34;type&#34;:&#34;Point&#34;,&#34;coordinates&#34;:[98.668967,16.672267]}" id="NCID0EVAAG" xlink:type="simple">16°40.336'N, 98°40.138'E</named-content></named-content>, 466 m a.s.l., 14 Nov 2016, Yun-Chun Li and Zhi-Gang Chen leg., in <abbrev xmlns:xlink="http://www.w3.org/1999/xlink" xlink:title="Museum of China West Normal University" id="ABBRID0E1AAG" xlink:type="simple">MCWNU</abbrev> (Ms20161116-01). <bold><italic>Paratypes</italic></bold>: 1 male, 4 females, collected with the holotype in <abbrev xmlns:xlink="http://www.w3.org/1999/xlink" xlink:title="Museum of China West Normal University" id="ABBRID0EBBAG" xlink:type="simple">MCWNU</abbrev> (Ms20161116-01).</p></tp:treatment-sec><tp:treatment-sec sec-type="diagnosis" id="SECID0EFBAG"><title>Diagnosis.</title><p>Troglobiont habitus. This new species is distinguished from other members of the genus <italic><tp:taxon-name><tp:taxon-name-part taxon-name-part-type="genus" reg="Metachelifer">Metachelifer</tp:taxon-name-part></tp:taxon-name></italic> by the following combination of characters: anterior margin of carapace with 6 denticuloclavate setae and a total of 86–88 setae; chelicera galea with 2 short branches; male movable chelal finger 0.96–0.98 × and female 0.93–0.95 × longer than hand with pedicel length; male anterior genital operculum without tubular setae; female genital posterior operculum with 6 setae, without lyrifissures.</p></tp:treatment-sec><tp:treatment-sec sec-type="etymology" id="SECID0ESBAG"><title>Etymology.</title><p>Latinized adjective, derived from the country of Thailand, where the type locality is located.</p></tp:treatment-sec><tp:treatment-sec sec-type="description" id="SECID0EXBAG"><title>Description.</title><p><bold>Adult male</bold> (Fig. <xref ref-type="fig" rid="F6">6C</xref>). Carapace and pedipalps dark brown, remaining parts yellowish brown (Fig. <xref ref-type="fig" rid="F6">6C</xref>).</p><p><bold><italic>Carapace</italic></bold> (Fig. <xref ref-type="fig" rid="F4">4A</xref>): 1.06–1.07 × longer than broad, with a pair of well-developed eyes, length of eyes 0.10 mm, breadth 0.04 mm, carapace surface evenly and strongly granular. Median and posterior furrows prominent, regularly granular. Dorsal setae of carapace, borne on larger but relatively inconspicuous tubercles. With a total of 86–88 denticuloclavate setae, including 6 on anterior margin and 12–13 on posterior margin. <bold><italic>Coxae</italic></bold>: manducatory process with 4 setae (1 long apical, 1 rather short subapical seta, and 2 suboral setae at base of medial margin). Pedipalpal coxa with 11–12 (non-denticulate) + 7–8 (denticulate) setae, coxa I 9–11, II 13–15, III 15–18, IV with an anterolateral process and 39–45 setae. Coxal sac occupying only 2/5 of coxal length, atrium well developed (Fig. <xref ref-type="fig" rid="F4">4D</xref>). <bold><italic>Chelicera</italic></bold> (Fig. <xref ref-type="fig" rid="F4">4B</xref>): 1.90–1.91 × longer than broad, hand with 5 setae and 1 lyrifissure dorsally, movable finger with 1 submedial seta and 1–2 teeth (Fig. <xref ref-type="fig" rid="F4">4B</xref>). Galea with 2 short branches. Serrula exterior with about 18–20 blades. Rallum with 3 blades, anterior one weakly denticulate distally. <bold><italic>Pedipalp</italic></bold> (Figs <xref ref-type="fig" rid="F4">4E–G</xref>): all segments with well-developed granulations, except for chelal fingers, which are smooth; dorsal setae short and prominently denticuloclavate. Trochanter 2.00–2.03 × longer than broad, femur 6.13–6.15 × longer than broad, patella 4.74–4.77 × longer than broad, femur 1.15–1.16 × longer than patella. Chela with pedicel 5.50–5.53 × longer than broad, hand with pedicel 2.84–2.85 × longer than broad; movable finger 0.96–0.98 × longer than hand with pedicel length. Fixed finger with 59–61 small cusped teeth, movable finger with 58–61 teeth; venom apparatus present in both chelal fingers, very short (Fig. <xref ref-type="fig" rid="F4">4F</xref>). Fixed chelal finger with 8 trichobothria and movable finger with 4, <italic><abbrev xmlns:xlink="http://www.w3.org/1999/xlink" xlink:title="exterior basal" id="ABBRID0EQDAG" xlink:type="simple">eb</abbrev></italic>-<italic><abbrev xmlns:xlink="http://www.w3.org/1999/xlink" xlink:title="exterior sub-basal" id="ABBRID0EVDAG" xlink:type="simple">esb</abbrev></italic> (retrolateral view) and <italic><abbrev xmlns:xlink="http://www.w3.org/1999/xlink" xlink:title="interior basal" id="ABBRID0E1DAG" xlink:type="simple">ib</abbrev>-<abbrev xmlns:xlink="http://www.w3.org/1999/xlink" xlink:title="interior sub-basal" id="ABBRID0E5DAG" xlink:type="simple">isb</abbrev></italic> (dorsal view) at the base of the fixed finger; <italic><abbrev xmlns:xlink="http://www.w3.org/1999/xlink" xlink:title="exterior sub-terminal" id="ABBRID0EDEAG" xlink:type="simple">est</abbrev></italic> in finger middle, <italic><abbrev xmlns:xlink="http://www.w3.org/1999/xlink" xlink:title="exterior terminal" id="ABBRID0EIEAG" xlink:type="simple">et</abbrev></italic> distinctly closer to fingertip than to <italic><abbrev xmlns:xlink="http://www.w3.org/1999/xlink" xlink:title="interior terminal" id="ABBRID0ENEAG" xlink:type="simple">it</abbrev></italic>; on movable finger, with one pseudotactile seta, nearer <italic>t</italic>, but the latter distinctly closer to fingertip, <italic><abbrev xmlns:xlink="http://www.w3.org/1999/xlink" xlink:title="sub-terminal" id="ABBRID0EUEAG" xlink:type="simple">st</abbrev></italic> nearer to <italic><abbrev xmlns:xlink="http://www.w3.org/1999/xlink" xlink:title="sub-basal" id="ABBRID0EZEAG" xlink:type="simple">sb</abbrev></italic> than to <italic>t.</italic><bold><italic>Opisthosoma</italic></bold>: tergal chaetotaxy (I–XI): 14: 13: 13: 17: 14: 15: 18: 13: 13: 13: 9; sternal chaetotaxy (IV–XI): 2 × 1 + 11: 12: 11: 10: 9: 11: 12: 9; anal cone with 2 dorsal and 2 ventral setae. Tergite XI with 2 tactile setae. Because only two specimens were available for the study, the structure of the genitalia could not be examined in detail. Anterior genital operculum with 74–78 setae (without tubular setae) and 2 lyrifissures; posterior operculum with 14–15 setae, 8–9 lyrifissures (Fig. <xref ref-type="fig" rid="F4">4H</xref>). <bold><italic>Legs</italic></bold>: Leg I: surface weakly scale-like sculptured, trochanter 1.33–1.36 ×, femur 2.06–2.08 × longer than deep and 0.63–0.64 × longer than patella; patella 4.00–4.03 ×, tibia 4.67–4.69 ×, tarsus 5.00–5.02 × longer than deep, subterminal seta simple, claws modified and asymmetrical, lateral claw shorter than mesal one (Fig. <xref ref-type="fig" rid="F4">4C</xref>). Leg IV: trochanter 1.94–1.95 ×, femoropatella 3.36–3.39 ×, tibia 7.50–7.53 × longer than deep and tarsus 6.67–6.71 × longer than deep. Arolia on legs I and IV shorter than claws (Fig. <xref ref-type="fig" rid="F4">4C</xref>).</p><fig id="F4" position="float" orientation="portrait"><object-id xmlns:xlink="http://www.w3.org/1999/xlink" content-type="doi" xlink:type="simple">10.3897/zookeys.1103.78808.figure4</object-id><object-id xmlns:xlink="http://www.w3.org/1999/xlink" content-type="arpha" xlink:type="simple">FEC5C358-A30E-54A5-96DC-53F2F4D7994A</object-id><label>Figure 4.</label><caption><p><italic><tp:taxon-name><tp:taxon-name-part taxon-name-part-type="genus" reg="Metachelifer">Metachelifer</tp:taxon-name-part><tp:taxon-name-part taxon-name-part-type="species" reg="thailandicus">thailandicus</tp:taxon-name-part></tp:taxon-name></italic> sp. nov., holotype male (<bold>A–H</bold>) and paratype female (<bold>I</bold>) <bold>A</bold> carapace <bold>B</bold> right chelicera <bold>C</bold> detail on tarsus I, lateral view <bold>D</bold> coxa IV, ventral view <bold>E</bold> palp (minus chela) <bold>F</bold> chela, retrolateral view <bold>G</bold> chela, dorsal view <bold>H</bold> male genital area <bold>I</bold> female genital area. Scale bars: 0.50 mm.</p></caption><graphic xmlns:xlink="http://www.w3.org/1999/xlink" xlink:href="zookeys-1103-171_article-78808__-g004.jpg" position="float" orientation="portrait" xlink:type="simple" id="oo_691637.jpg"><uri content-type="original_file" xlink:type="simple">https://binary.pensoft.net/fig/691637</uri></graphic></fig><p><bold>Adult female</bold> (Fig. <xref ref-type="fig" rid="F6">6D</xref>). Mostly the same as the holotype. <bold><italic>Carapace</italic></bold>: Slightly longer than broad (1.01–1.02 ×), posterior margin with 8–9 setae. Well-developed paramedian impressions behind eyes like in male. <bold><italic>Coxae</italic></bold>: pedipalpal coxa with 11–13 (non-denticulate) + 5–6 (denticulate) setae, coxa I 11, II 15, III 23, IV 46. <bold><italic>Chelicera</italic></bold>: 1.80–1.86 × longer than broad, movable finger with 2 teeth. <bold><italic>Pedipalp</italic></bold>: trochanter 2.04–2.06 × longer than broad, femur 5.94–5.97 × longer than broad, patella 4.29–4.31 × longer than broad, femur 1.19–1.20 × longer than patella. Chela with pedicel 5.47–5.50 × longer than broad, hand with pedicel 2.87–2.89 × longer than broad; movable finger 0.93–0.95 × longer than hand with pedicel length. <bold><italic>Opisthosoma</italic></bold>: tergal chaetotaxy (I–XII): 10: 9: 11: 9: 10: 12: 11: 11: 12: 11: 10; sternal chaetotaxy (IV–XII): 2 ×1 + 9: 12: 13: 14: 13: 12: 11: 10; anal cone with 2 dorsal and 2 ventral setae. Anterior genital operculum with 18–20 setae (without tubular setae) and 1 lyrifissure; posterior operculum with 6 setae, without lyrifissures (Fig. <xref ref-type="fig" rid="F4">4I</xref>). Sternites with 2 lateral cribriform plates.</p><fig id="F5" position="float" orientation="portrait"><object-id xmlns:xlink="http://www.w3.org/1999/xlink" content-type="doi" xlink:type="simple">10.3897/zookeys.1103.78808.figure5</object-id><object-id xmlns:xlink="http://www.w3.org/1999/xlink" content-type="arpha" xlink:type="simple">3AEBE8E5-4B86-5E35-A2D3-2BA0991157A4</object-id><label>Figure 5.</label><caption><p><bold>A, B</bold><italic><tp:taxon-name><tp:taxon-name-part taxon-name-part-type="genus" reg="Metachelifer">Metachelifer</tp:taxon-name-part><tp:taxon-name-part taxon-name-part-type="species" reg="cheni">cheni</tp:taxon-name-part></tp:taxon-name></italic> sp. nov., dorsal views <bold>A</bold> holotype male <bold>B</bold> paratype female <bold>C, D</bold><italic><tp:taxon-name><tp:taxon-name-part taxon-name-part-type="genus" reg="Metachelifer">M.</tp:taxon-name-part><tp:taxon-name-part taxon-name-part-type="species" reg="mahnerti">mahnerti</tp:taxon-name-part></tp:taxon-name></italic> sp. nov., dorsal views <bold>C</bold> holotype male <bold>D</bold> paratype female. Scale bar: 1.00 mm (<bold>A–D</bold>).</p></caption><graphic xmlns:xlink="http://www.w3.org/1999/xlink" xlink:href="zookeys-1103-171_article-78808__-g005.jpg" position="float" orientation="portrait" xlink:type="simple" id="oo_691638.jpg"><uri content-type="original_file" xlink:type="simple">https://binary.pensoft.net/fig/691638</uri></graphic></fig><fig id="F6" position="float" orientation="portrait"><object-id xmlns:xlink="http://www.w3.org/1999/xlink" content-type="doi" xlink:type="simple">10.3897/zookeys.1103.78808.figure6</object-id><object-id xmlns:xlink="http://www.w3.org/1999/xlink" content-type="arpha" xlink:type="simple">40FC2A0A-EF01-5260-988E-22AC39EE04A9</object-id><label>Figure 6.</label><caption><p><bold>A, B</bold><italic><tp:taxon-name><tp:taxon-name-part taxon-name-part-type="genus" reg="Metachelifer">Metachelifer</tp:taxon-name-part><tp:taxon-name-part taxon-name-part-type="species" reg="takensis">takensis</tp:taxon-name-part></tp:taxon-name></italic> sp. nov., dorsal views <bold>A</bold> holotype male <bold>B</bold> paratype female <bold>C, D</bold><italic><tp:taxon-name><tp:taxon-name-part taxon-name-part-type="genus" reg="Metachelifer">M.</tp:taxon-name-part><tp:taxon-name-part taxon-name-part-type="species" reg="thailandicus">thailandicus</tp:taxon-name-part></tp:taxon-name></italic> sp. nov., dorsal views <bold>C</bold> holotype male <bold>D</bold> paratype female. Scale bar: 1.00 mm (<bold>A–D</bold>).</p></caption><graphic xmlns:xlink="http://www.w3.org/1999/xlink" xlink:href="zookeys-1103-171_article-78808__-g006.jpg" position="float" orientation="portrait" xlink:type="simple" id="oo_691639.jpg"><uri content-type="original_file" xlink:type="simple">https://binary.pensoft.net/fig/691639</uri></graphic></fig></tp:treatment-sec><tp:treatment-sec sec-type="description" id="SECID0E3KAG"><title>Dimensions</title><p><bold>(length/width or, in the case of the legs, length/depth in mm). Males</bold> (females in parentheses): body length 3.38–3.42 (2.86–3.32). Carapace 0.99–1.01/0.93–0.94 (0.81–0.82/0.80–0.81). Pedipalp: trochanter 0.60–0.62/0.30–0.31 (0.49–0.51/0.24–0.26), femur 1.47–1.49/0.24–0.25 (1.07–1.09/0.18–0.20), patella 1.28–1.30/0.27–0.28 (0.90–0.92/0.21–0.22), hand with pedicel 1.08–1.10/0.38–0.39 (0.86–0.89/0.30–0.32), length of movable chelal finger 1.04–1.06 (0.80–0.83), length of chela 2.09–2.11/0.38–0.39 (1.64–1.67/0.30–0.32). Chelicera: 0.27–0.28/0.14–0.15 (0.23–0.25/0.13–0.14). Leg I: trochanter 0.24–0.25/0.18–0.19 (0.18–0.20/0.14–0.16), femur 0.35–0.37/0.17–0.19 (0.21–0.23/0.14–0.15), patella 0.56–0.58/0.14–0.15 (0.46–0.49/0.13–0.14), tibia 0.56–0.58/0.12–0.13 (0.40–0.43/0.10–0.11), tarsus 0.50–0.51/0.10–0.11 (0.41–0.42/0.09–0.10). Leg IV: trochanter 0.33–0.34/0.17–0.19 (0.31–0.33/0.17–0.19), femoropatella 0.94–0.97/0.28–0.29 (0.72–0.75/0.22–0.23), tibia 0.90–0.93/0.12–0.13 (0.65–0.68/0.11–0.12), tarsus 0.60–0.61/0.09–0.10 (0.45–0.49/0.08–0.09).</p></tp:treatment-sec><tp:treatment-sec sec-type="distribution" id="SECID0EELAG"><title>Distribution.</title><p>Thailand (Tak).</p></tp:treatment-sec></tp:taxon-treatment>
